# Supplementary material for: Clinical and Subclinical Congestion in Acute Heart Failure: A Multimodal Prognostic Assessment
Source: J Clin Med. 2026 Mar 29;15(7):2601. doi: 10.3390/jcm15072601 (PMC13073270; doi:10.3390/jcm15072601)
Supplement: Supplementary file 1 [file jcm-15-02601-s001.zip]

Archive with 1 entries (1 files):
- jcm-4190395-supplementary.pdf
